# Supplementary material for: DSAVE: Detection of misclassified cells in single-cell RNA-Seq data
Source: PLoS One. 2020 Dec 3;15(12):e0243360. doi: 10.1371/journal.pone.0243360 (PMC7714356; doi:10.1371/journal.pone.0243360)
Supplement: S2 Table — (XLSX) [file pone.0243360.s005.xlsx]

## Sheet: S1 - Figure data
S2 Table
Detailed information on cell populations used to create the figures
Label in figure	Description
Main paper:
Figure 2 A-D
OC - macrophages	All macrophages from the OC dataset, in total 2,057 cells
LIVC - T cells	All cells from the LIVC dataset, in total 4,070 cells
PBMC68k - T cells	All T cells from the PBMC68k dataset, in total 48,657 cells
LC - tumor T cells	All T cells from the tumors of the LC dataset, in total 13,582 cells
LC - healthy tissue T cells	All T cells from the healthy tissues of the LC dataset, in total 4,973 cells
TCD8 - T cells	All cells from the TCD8 dataset, in total 2,057 cells
Figure 3 A
BC T cells - mixed pat and tissue	2,500 randomly selected T cells from all T cells of the BC dataset, including tumor, blood, healthy tissue and lymph node samples.
OC macr.	All macrophages from the OC dataset, in total 2,057 cells
CD8T T cells, blood	2,500 randomly selected CD8+ T cells from the CD8T dataset
Figure 3 B-D
OC macr.	All macrophages from the OC dataset, in total 2,057 cells
BC T cells - mixed pat and tissue	All T cells from the BC dataset, in total 29,860 cells
BC tumor T cells, single pat	All T cells from sample 'BC4_TUMOR' the BC dataset, in total 4,421 cells
BC blood T cells, single pat	All T cells from sample 'BC4_BLOOD' the BC dataset, in total 8,613 cells
B10k B cells, blood	All cells from the B10k dataset, in total 10,085 cells.
CD8T T cells, blood	All cells from the TCD8 dataset, in total 5,662 cells.
Figure 4 A	Note that the datasets here are only used for generation of SNO datasets with added noise.
BC T cells	10,000 randomly selected T cells from the BC dataset
HCA CB T cells	10,000 randomly selected T cells from the HCA CB dataset
OC macr.	All macrophages from the OC dataset, in total 2,057 cells
PBMC68k T cells	10,000 randomly selected T cells from the PBMC68k dataset
B10k B cells	All cells from the B10k dataset, in total 10,085 cells.
Figure 4 B
BC pat mix blood T cells	50/50 mix of T cells from the two samples 'BC1_BLOOD' and 'BC4_BLOOD' from the BC dataset, in total 3,532 cells
OC pat mix macr.	All macrophages from the OC dataset, in total 2,057 cells
LC pat mix HT T cells	All t cells from the healthy tissue of patient 3, 4 and 5 from the LC dataset, in total 3,471 cells
LIVC pat mix T cells	All cells from the LIVC dataset, in total 4,070 cells
PBMC68k T cells	All T cells from the PBMC68k dataset, in total 48,657 cells
B10k B cells	All cells from the B10k dataset, in total 10,085 cells.
CD4TMEM T cells	All cells from the CD4TMEM dataset, in total 10,224 cells.
HCA CB pat mix T cells	All T cells from patient 'CB1', 'CB2' and 'CB3' from the HCA CB dataset, in total 30,462 cells.
CD8T T cells	All cells from the TCD8 dataset, in total 5,662 cells.
Figure 4C
BC blood, T cells	All T cells from the 'BC4_BLOOD' sample from the BC dataset, in total 8,613 cells.
BC blood, 50/50 mix	50/50 mix of B and T cells from the 'BC4_BLOOD' sample from the BC dataset, in total 2,692 cells.
LC tumor, T cells	All T cells from the tumor of patient 5 from the LC dataset, in total 4,984 cells.
LC tumor, B cells	All B cells from the tumor of patient 5 from the LC dataset, in total 2,070 cells.
LC tumor, 50/50 mix	50/50 mix of B and T cells from the tumor of patient 5 from the LC dataset, in total 4,140 cells.
HCA CB, T cells	All T cells from the 'CB1' sample from the HCA CB dataset, in total 10,154 cells.
HCA CB, B cells	All B cells from the 'CB1' sample from the HCA CB dataset, in total 2,194 cells.
HCA CB, 50/50 mix	50/50 mix of B and T cells from the 'CB1' sample from the HCA CB dataset, in total 4,388 cells.
Figure 4D
The following samples are included in the relative importance analysis:
In general, only the first 1000 cells are used for calculation to ensure determinism in down-sampling.
LC healthy tissue , pat 5 T cells
LC healthy tissue , pat 3 T cells
LC tumor , pat 5 T cells
LC tumor , pat 5 malignant cells
LC tumor , pat 5 B cells
LC tumor , pat 3 T cells
LC tumor , pat 3 malignant cells
BC, sample 'BC1_BLOOD' T cells
BC, sample 'BC1_NORMAL' T cells
BC, sample 'BC1_TUMOR' T cells	Removed all cells with UMI count less than 400 to ensure having enough UMIs per cell on average.
BC, sample 'BC2_LYMPHNODE' T cells
BC, sample 'BC2_LYMPHNODE' B cells
BC, sample 'BC2_TUMOR' T cells
BC, sample 'BC4_BLOOD' T cells
BC, sample 'BC4_BLOOD' B cells
BC, sample 'BC4_BLOOD' NK cells
BC, sample 'BC4_TUMOR' T cells
BC, sample 'BC6_TUMOR' T cells
BC, sample 'BC8_TUMOR' T cells
HCA CB, sample 'CB1' T cells
HCA CB, sample 'CB1' B cells
HCA CB, sample 'CB1' monocytes
HCA CB, sample 'CB1' NK cells
HCA CB, sample 'CB2' T cells
HCA CB, sample 'CB2' B cells
HCA CB, sample 'CB2' monocytes
HCA CB, sample 'CB2' NK cells
HCA CB, sample 'CB3' T cells
HCA CB, sample 'CB3' B cells
HCA CB, sample 'CB4' T cells
HCA CB, sample 'CB4' B cells
HCA CB, sample 'CB4' monocytes
HCA CB, sample 'CB4' NK cells
HCA CB, sample 'CB5' T cells
HCA CB, sample 'CB5' B cells
HCA CB, sample 'CB5' monocytes
HCA CB, sample 'CB5' NK cells
HCA CB, sample 'CB6' T cells
HCA CB, sample 'CB6' B cells
HCA CB, sample 'CB6' monocytes
HCA CB, sample 'CB7' T cells
HCA CB, sample 'CB7' B cells
HCA CB, sample 'CB7' monocytes
HCA CB, sample 'CB8' T cells
HCA CB, sample 'CB8' B cells
HCA CB, sample 'CB8' monocytes
PBMC68k T cells
PBMC68k B cells
PBMC68k monocytes
PBMC68k NK cells
LIVC2, sample 'D20171109_B' T cells
LIVC2, sample 'D20171109_LN' T cells	Removed all cells with UMI count <= 550 to ensure having enough UMIs per cell on average.
LIVC2, sample 'D20171109_Nplus' T cells	Removed all cells with UMI count <= 500 to ensure having enough UMIs per cell on average.
LIVC2, sample 'D20171215_A' T cells
LIVC2, sample 'D20171215_B' T cells
LIVC2, sample 'D20171215_LN' T cells	Removed all cells with UMI count <= 400 to ensure having enough UMIs per cell on average.
LIVC2, sample 'D20171215_N' T cells	Removed all cells with UMI count <= 400 to ensure having enough UMIs per cell on average.
LIVC2, sample 'D20171215_T' T cells	Removed all cells with UMI count <= 400 to ensure having enough UMIs per cell on average.
LIVC2, sample 'D20180108_N' T cells
LIVC2, sample 'D20180108_T' T cells
LIVC2, sample 'D20180108_TC' T cells
LIVC2, sample 'D20180110_A' T cells
LIVC2, sample 'D20180110_N' T cells	Removed all cells with UMI count <= 500 to ensure having enough UMIs per cell on average.
LIVC2, sample 'D20180110_T' T cells
LIVC2, sample 'D20180110_TC' T cells
LIVC2, sample 'D20180116_LN' T cells
LIVC2, sample 'D20171109_LN' B cells
LIVC2, sample 'D20180108_TC' NK cells	Removed all cells with UMI count <= 500 to ensure having enough UMIs per cell on average.
Figure 5 A-B (same cell populations for both)
BC LN T cells, single pat	2,500 randomly selected T cells from the sample 'BC2_LYMPHNODE' from the BC dataset
B10k B cells, single pat	2,500 randomly selected B cells from the B10k dataset
HCA CB T cells, single pat	2,500 randomly selected T cells from the sample 'CB1' from the HCA CB dataset
Figure 5 C
The data used for the graph	2,500 randomly selected T cells from the sample 'CB1' from the HCA CB dataset
Figure 5 D
The data used for the graph	2,500 randomly selected T cells from the sample 'BC2_LYMPHNODE' from the BC dataset
Figure 5 E
The data used for the graph	The 2,000 first T cells from the LC dataset
Figure 5 F
The data used for the graph	The 2,000 first B cells from the LC dataset
Supplementary figures:
Figure S2 A
BC tumor single A	All T cells from the 'BC1_TUMOR' sample from the BC dataset, in total 1,941 cells.
BC tumor single B	All T cells from the 'BC4_TUMOR' sample from the BC dataset, in total 4,421 cells.
BC tumor mix (A,B)	A 50/50 mix of T cells from the samples 'BC1_TUMOR' and 'BC4_TUMOR' from the BC dataset, in total 3,882 cells
LC tumor single A	All T cells from the tumor of patient 3 from the LC dataset, in total 2,660 cells.
LC tumor single B	All T cells from the tumor of patient 4 from the LC dataset, in total 6,158 cells.
LC tumor single C	All T cells from the tumor of patient 5 from the LC dataset, in total 3,475 cells.
LC tumor mix (A,B,C)	Mix of equal amount of tumor T cells from pat 3, 4 and 5, in total 7980 cells.
HCA CB single A	All T cells from the 'CB1' sample from the HCA CB dataset, in total 10,154 cells.
HCA CB single B	All T cells from the 'CB2' sample from the HCA CB dataset, in total 24,384 cells.
HCA CB single C	All T cells from the 'CB3' sample from the HCA CB dataset, in total 30,574 cells.
HCA CB mix (A,B,C)	Mix of equal amount of T cells from sample 'CB1', 'CB2' and 'CB3', in total 30,462 cells.
Figure S2 B
The data used for the graph	2500 T cells and monocytes are first randomly selected from the 'CB1' sample of the HCA CB dataset. Then a fraction of each of those are sampled randomly and joined to form a total of 2500 cells for each point in the graph.
Figure S2 C
The data is identical to that used for Figure 4D in the main paper, except that all data points from the BC dataset have been removed.
Figure S2 D
The data used for the graph	A 50/50 mix of T cells from the samples 'BC1_TUMOR' and 'BC4_TUMOR' from the BC dataset, in total 3,882 cells
Figure S2 E
The data is identical to that used for Figure 4A in the main paper.
Figure S2 F
The data is identical to that used for Figure 5E in the main paper.
Figure S3 A-D
BC T cells	2,000 T cells from the BC dataset
LC T cells	2,000 T cells from the LC dataset
HCA CB T cells	2,000 T cells from sample 'CB1' of the HCA CB dataset
For figure S3 B, the BC T cells cell population is used to create the graph
Figure S4 A-D
The data is identical to that used for Figure S3A, but only the BC dataset is used.
Figure S5 A
The data used for the graph	A mix of 2,250 T cells and 250 monocytes randomly selected from the HCA CB dataset. The mix is there to create a better spread of the divergence.
Figure S5 B
The data used for the graph	2,500 randomly selected T cells from the sample 'CB1' from the HCA CB dataset
