# Supplementary material for: DSAVE: Detection of misclassified cells in single-cell RNA-Seq data
Source: PLoS One. 2020 Dec 3;15(12):e0243360. doi: 10.1371/journal.pone.0243360 (PMC7714356; doi:10.1371/journal.pone.0243360)
Supplement: S3 Table — (XLSX) [file pone.0243360.s006.xlsx]

## Sheet: S2 - Most variable genes
S3 Table - Most variable genes in several datasets
BC	LC	HCA	BC-LC	BC-HCA	LC-HCA	BC-LC-HCA
AATK	A1BG-AS1	AC023590.1	CCL4L2	AREG	MTIF2	STMN1
AC079922.3	ABHD2	AC104532.4	CXCL13	CXCL8	S100A9
AC093642.3	AC142528.1	ACTB	HBA1	EGR1	TTC5
ADAP2	ACAP2	ACTG1	HBA2	FTL
AFMID	ACTG2	ADRBK2	HBB	GADD45G
ARHGEF11	ANAPC16	ALKBH4	MIR155HG	ID1
ARMCX2	ANGEL2	ANXA1	MTHFD2L	JUN
ARSG	ANKRD35	AP3M2	PLEKHA1	MT2A
BRAF	ARHGEF3	ARID5B	PMCH	RP11-245D16.4
C10ORF2	ARL4A	ARPC1B		S100A12
C16ORF45	ASNA1	B2M		SOX4
C16ORF70	ATF5	B4GALT1		TNFRSF18
C17ORF97	ATG9A	BBOF1		TUBA1B
C19ORF12	ATP5S	BCL2A1
C2CD4D	ATP5SL	BCYRN1
CACNA1H	ATP6V1G1	BIRC3
CAMK1D	BORCS6	BTG1
CATSPERG	BPGM	BTG2
CCDC142	BRCC3	C12orf57
CCDC154	C16orf54	C1orf56
CCDC34	C1orf162	C9orf40
CCDC71	C1orf174	CAST
CCL22	C3AR1	CATSPER1
CCL3	C4orf36	CCL5
CCL4	CAMK4	CCNH
CCNB1	CASP8AP2	CD52
CCNT1	CC2D1A	CD69
CD200	CCDC136	CD8A
CELSR1	CCDC186	CD8B
CEP78	CCDC25	CDC42
CETN2	CCDC65	CDC42SE1
CH25H	CCNC	CEBPZ
CHD7	CCZ1	CEP290
CLC	CD58	CH17-373J23.1
CLDN7	CDK5	CITED2
CNFN	CDK5RAP2	CLDND1
CNPY4	CDKAL1	CLEC7A
CNR2	CENPB	CLU
CPA3	CEP350	CMC1
CRABP2	CHD4	COL6A2
CRCP	CHD6	CORO1B
CRIPAK	CHST10	COTL1
CTB-25B13.5	CIZ1	CPD
CTD-2553L13.10	CMC2	CPEB4
CX3CR1	COX16	CREB3L2
CYB5D2	CPTP	CREM
D2HGDH	CRELD2	CRTAM
DISP1	CRYZL1	CSRNP1
DNAJA2	CSF2	CST7
DNAJB1	CTD-2377D24.6	CSTA
DNAJC9	CTD-3074O7.5	CTBP1-AS2
DSCR3	CWC25	CXCR4
EHD3	CXCL2	DACT1
ELFN1	CYB5A	DAPK1
ENOX2	DALRD3	DDIT4
ERAL1	DDT	DSN1
FAM126A	DHRS4-AS1	DUSP1
FAM179A	DMWD	DUSP2
FANCL	DNAAF2	DUSP4
FBXL4	DNAH17	EHBP1
FCGR3B	DNAJC19	EIF4E
FOXRED2	DNAJC5	EIF5A
FPGT	DPM1	ENO1
FUT10	DPY30	EPHB6
FUT7	DTD1	ERCC6
GALNT8	DYNLT3	EXOC1
GEN1	DYRK1A	FAM98B
GLO1	EAPP	FAR1
GLYCTK	ELOVL5	FBXO38
GMDS-AS1	EPSTI1	FCER1G
GNLY	ESF1	FOS
GPD1	EVA1B	FTH1
GPRIN1	EXOSC5	G0S2
GPS1	F5	GABARAPL1
HES6	FAM193B	GADD45A
HOXB6	FAM207A	GADD45B
HSD17B1	FAM214B	GALNT2
HSPA1A	FANCA	GAPDH
HSPA6	FBXO5	GATS
IFI27	FGD2	GOLGA7B
IKBKB	GALNT11	GPR183
IL10	GCFC2	GPSM2
ITPRIPL2	GID8	GRAP2
KATNAL1	GML	GZMA
KB-1460A1.5	GNAI1	GZMK
KHK	GOLGA2	H2AFZ
KIFAP3	GPR82	H3F3B
KLHL26	HMGN3	HERC5
KRT23	ICE1	HIST1H2BG
KRT86	IFRD1	HMGB2
KYAT1	IGFBP4	HNRNPH1
L1CAM	IGHA1	HOPX
LIF	IGHA2	HSPA1B
LINC00243	IGHG1	ID2
LINC00294	IGHG3	ID3
LINC00562	IGKC	IER2
LINC01315	IGLC2	IFI27L2
LINC01353	IGLC3	IKZF4
LINC01569	IL17A	IL32
LMNA	IL6ST	IRF1
LOXL1	IMPACT	ISG15
LPAR1	JCHAIN	ITGB1
LXN	KCTD11	ITM2A
MAGI2	KDSR	JUNB
MAMLD1	KIAA0196	KIAA0101
MAPK3	KIAA0319L	KLF4
MCTP2	KIAA1143	KLF6
MID2	KIF4A	KLRB1
MPV17L2	KLHL9	KLRD1
MRPL14	KLRC2	LGALS1
MRPL16	KPNA3	LIMA1
MS4A2	LAPTM4B	LINC00152
MT1E	LGALS9	LST1
MT1G	LINC00324	LTB
MTBP	LINC01588	LYZ
MTCP1	LIPT1	MAFF
MYOM2	LRR1	MALAT1
NDST2	MADD	MAN2B2
NEDD4	MAGT1	MARCH3
NMB	MAPKAP1	METTL18
NOP16	MED12	MIAT
NSMCE4A	METAP2	MNDA
OPRL1	MLLT11	MS4A6A
OSR2	MRPL28	MT-CO1
P3H4	MRPS35	MT-CO2
PARD6B	MRS2	MT-CO3
PCNX3	MSANTD3	MT-CYB
PDP2	MSH2	MT-ND2
PDZD7	NAA16	MT-ND3
PELI2	NAPRT	MT-ND4
PEX16	NBAS	MVB12B
PEX5	NDUFA12	MYC
PGP	NDUFAF2	NCR3
PHF23	NELFCD	NEAT1
PIGZ	NLRC5	NFKBIA
PITRM1	NQO1	NFKBID
PLGRKT	NRM	NKG7
POLD3	NXPE3	NR4A2
POMP	ORMDL2	ODF2L
PPIP5K2	OXCT1	PASK
PRDM8	PADI4	PDLIM1
PRKAG2	PCYT1A	PFN1
PRKAR2B	PEX11B	PIK3R1
PRMT5	PFKM	PIP5K1A
PRR11	PFKP	PLEK
PVALB	PHF14	PLSCR1
RAB40C	PHF19	PMAIP1
RAB4A	PIGC	POU2F2
RFC2	PINLYP	PPP1R15A
RFESD	PITPNA-AS1	PPP2R3A
RIPK1	PKN1	PTCD1
RMDN2	PLA2G16	PTGS1
RP11-134G8.5	PLPP2	PTMA
RP11-295H24.4	PNCK	PTTG1
RP11-297N6.4	POLR2A	RAB29
RP11-356I2.1	POLR3K	RAB32
RP11-571L19.8	PP7080	RABIF
RP11-89F3.2	PPIB	REL
RPS6KA5	PPM1M	RETN
RRAD	PPP1R37	RGCC
SEPP1	PPP1R7	RGS1
SERPINE1	PPP4R3B	RNF19A
SERPINH1	PRCP	RNF43
SERTAD3	PRIM1	RP11-1143G9.4
SFXN4	PRKAA1	RP11-1399P15.1
SGCE	PRKDC	RP11-160E2.6
SH3D21	PSMB8-AS1	RP11-203J24.8
SIRT3	QDPR	RP11-291B21.2
SLC16A10	RAB28	RP11-337C18.8
SMPD3	RAD21	RP11-350N15.5
SOX18	RANGAP1	RP11-359B12.2
SRR	RBM22	RP11-386I14.4
STK35	RBMX	RP11-404F10.2
STRADB	RBMX2	RP11-467L13.7
SUMF1	RDH14	RP11-544A12.8
SUPV3L1	RECK	RP11-649E7.5
SYMPK	RGS19	RP11-65I12.1
TBRG4	RNF8	RP13-188A5.1
TCN2	RP11-356J5.12	RP4-728D4.2
TCTN2	RP13-516M14.1	RP5-1028K7.2
TGFA	RP4-575N6.4	RPLP1
TMEM233	RP4-647C14.2	RPPH1
TMEM246	RPAP2	RSAD2
TNFRSF10C	RSRP1	RTKN2
TNFRSF25	RUVBL1	S100A10
TNFRSF4	RWDD1	S100A4
TNFSF14	SAMM50	S100A6
TPSAB1	SAMSN1	S100A8
TPSB2	SAR1B	S100B
TRAF3IP1	SCAMP4	SALL2
TRAPPC6A	SLC31A2	SARAF
TRIP10	SLC38A9	SAT1
TSC22D2	SLC39A1	SESN1
TSEN2	SLC52A2	SMC4
TTC7B	SMIM3	SPG20
TTLL3	SMYD2	SPON1
TTLL7	SMYD3	SPRY1
TTYH2	SORL1	SRGN
TTYH3	STK17A	SRSF3
TUBB	SUOX	STAG3
TUSC2	SYT11	TAF6L
TVP23A	TAF2	THRA
UQCC3	TAF9B	TIGIT
URB2	TARBP2	TMEM107
USE1	TBXAS1	TMSB10
USP18	TCF7	TMSB4X
USP27X	TGDS	TNFAIP3
WDR70	TMCC2	TNFSF13B
WDSUB1	TMEM116	TOB1
WFS1	TMEM159	TRAF3IP2-AS1
WIPF3	TMEM203	TRBC1
XCL1	TMEM204	TRBC2
ZBTB34	TMEM80	TRBV21-1
ZMYM3	TPRA1	TRBV28
ZNF117	TRAPPC12	TRBV6-2
ZNF202	TXLNA	TRBV7-2
ZNF219	UBXN1	TRDC
ZNF284	UHMK1	TSC22D3
ZNF318	USP14	TXNIP
ZNF440	YARS2	TYROBP
ZNF585A	YBEY	UBC
ZNF595	YME1L1	UBE2D1
ZNF623	ZBTB20	UHRF1
ZNF668	ZDHHC6	USP10
ZNF781	ZNF136	VIM
ZNF783	ZNF14	XCL2
ZSWIM4	ZNF155	ZFAND5
	ZNF208	ZFP36
	ZNF230	ZFP36L2
	ZNF354A	ZNF331
	ZNF419	ZNF490
	ZNF430	ZNF565
	ZNF443	ZNF687
	ZNF691
	ZNF92
	ZRANB3
	ZSCAN30
